# Supplementary material for: Gypenosides Alleviate Hyperglycemia by Regulating Gut Microbiota Metabolites and Intestinal Permeability
Source: Curr Issues Mol Biol. 2025 Jul 3;47(7):515. doi: 10.3390/cimb47070515 (PMC12293292; doi:10.3390/cimb47070515)
Supplement: Supplementary file 1 [file cimb-47-00515-s001.zip]

Archive with 1 entries (1 files):
- cimb-3703974-supplementary.pdf
